# Supplementary material for: grenedalf: population genetic statistics for the next generation of pool sequencing
Source: Bioinformatics. 2024 Aug 26;40(8):btae508. doi: 10.1093/bioinformatics/btae508 (PMC11357794; doi:10.1093/bioinformatics/btae508)
Supplement: btae508_Supplementary_Data [file btae508_supplementary_data.zip]

Archive with 2 entries (2 files):
- Pool-Sequencing equations for population genetic statistics; includes assessment of biases of the statistics.pdf
- Software Comparison. Benchmarking the computational requirements of grenedalf versus existing tools.pdf
